# Supplementary material for: PHYLOGENETIC POSITION OF ZYGOGONIUM ERICETORUM (ZYGNEMATOPHYCEAE, CHAROPHYTA) FROM A HIGH ALPINE HABITAT AND ULTRASTRUCTURAL CHARACTERIZATION OF UNUSUAL APLANOSPORES
Source: J Phycol. Author manuscript; Available in PMC 2015 Mar 23. (PMC4370237; doi:10.1111/jpy.12229)
Supplement: Table S1 — List of strains used in this study as well as the GenBank number for the sequenced loci. Newly determined sequences are presented in bold typeface. [file NIHMS62596-supplement-Table_S1.xlsx]

## Sheet: All Strains
Strain	Species	rbcL	atpB	psbC
ACOI 901	Actinotaenium cucurbitinum (Biss.) Teiling	EF371279	KC779063	KM205081
JH0199	Bambusina borreri (Ralfs) Cleve	EF371283	KC779064	KM205082
UTEX 1075	Closterium acerosum Ehr. ex Ralfs	EF371285	KC779065
JH0013	Closterium ehrenbergii var. malinvernianum (De Notaris) Rabenh.	EF371286	KC779066
JH0021	Closterium libellula Focke	EF371287	KC779067
CFD300a1	Coleochaete divergens Pringsh.	AY082330	AY082326
UTEX 1261	Coleochaete nitellarum Jost	AY051140	AY082325
CFD57b6	Coleochaete pulvinata A. Braun ex. Kütz.	AY082310	AY082307
SAG 3.90	Coleochaete scutata Bréb.	AY082329	AY082324
CFD10d1	Coleochaete sieminskiana Szymanska	AF408249	AF408791	KM205111
UTEX 301	Cosmarium botrytis Menegh.ex Ralfs	EF371288	KC779068	KM205083
ACOI 95	Cosmocladium saxonicum De Bary	EF371292	KC779069	KM205084
UTEX 1259	Cylindrocystis brebissonii (Ralfs) De Bary	EF371293	KC779070	KM205085
JH0038	Cylindrocystis sp.	EF371296	KC779071	KM205086
UTEX 1925	Cylindrocystis sp.	EF371295	KC779072	KM205087
SVCK 108	Desmidium aptogonum Bréb. ex Archer	EF463091	KC779073	KM205088
SVCK 113	Desmidium grevillei (Kütz.) De Bary	EF463090	KC779074	KJ395885
JH0018	Euastrum crassum var. michiganense Prescott	EF371300	KC779075	KM205089
SAG 1.88	Fottea pyrenoidosa	FM992357
ACOI 350	Gonatozygon kinahani (Archer) Rabenh.	AJ553945	KC779076	KM205090
SVCK 158	Gonatozygon monotaenium De Bary	KC779163	KC779077	KJ395886
SVCK 302	Haplotaenium minutum (Ralfs) Bando	EF371326	KC779078	KM205091
SVCK 428	Heimansia pusilla (Hilse) Coesel	EF371291	KC779079	KM205092
SAG 384.2	Hyalotheca dissiliens (Smith) Bréb. ex Ralfs	KC779164	KC779080	KM205093
UTEX 41	Mesotaenium caldariorum (Lagerheim) Hansg.	EF371307	AF408798	KJ395887
M2155	Mesotaenium cf. chlamydosporum	AJ553950
UTEX 1024	Mesotaenium kramstai Lemmerm.	EF371309	KC779082	KM205095
AG2009-1	Mesotaenium sp.	FM992361
JH0031	Mesotaenium sp.	EF371310	KC779081	KM205094
UTEX 1941	Micrasterias rotata Ralfs	EF371312	KC779083
UTEX 758	Mougeotia sp.	AF408252	AF408800	KJ395888
UTEX 561	Netrium digitus (Bréb. ex Ralfs) Itzigsohn & Rothe	U38698	KC779084
ACOI 780	Penium cylindrus Bréb. ex Ralfs	EF371320	KC779085	KM205096
ACOI 330	Penium margaritaceum Bréb. ex Ralfs	EF371322	KC779086	KM205097
SAG 47.89	Phymatodocis nordstedtianum Wolle	KC779165	KC779087	KM205098
ARL 700	Sirogonium melanosporum (Randhawa) Transeau	L13484	KC779088
RSS002	Spirogyra borgeana Transeau	KC779189	KC779124
UTEX 1744	Spirogyra condensata (Vaucher) Kütz.	DQ015936	KC779091	KM205099
JH0425	Spirogyra croasdaleae Blum	KC779170	KC779107
UTEX 1743	Spirogyra gracilis (Hassall) Kütz.	DQ015937	KC779092
UTEX 477	Spirogyra grevilleana (Hassall) Kütz.	DQ015938	KC779093	KJ395889
UTEX 1742	Spirogyra juergensii Kütz.	DQ015939	KC779094
UTEX 1745	Spirogyra liana Transeau	DQ015940	KC779095
RSS031	Spirogyra longata (Vaucher) Kütz.	KC779216	KC779144
RSS003	Spirogyra lutetiana P. Petit	KC779190	KC779125
RSS006	Spirogyra majuscula Kütz.	KC779193	KC779127
UTEX 2495	Spirogyra maxima (Hassall) Kütz.	DQ015941	AF408797	KM205100
UTEX 1682	Spirogyra notabilis Taft	DQ015943	KC779096
UTEX 1746	Spirogyra pratensis Transeau	DQ015949	KC779098
UTEX 928	Spirogyra pratensis Transeau	DQ015948	KC779097	KM205101
JH0936	Spirogyra sp.	KC779178	KC779114
ACOI 1925	Spirogyra tenuissima (Hassall) Kütz.	KC779187	KC779099	KM205102
UTEX 479	Spirogyra varians (Hassall) Kütz.	DQ015951	KC779100	KM205103
SVCK 365	Spondylosium pulchellum (Archer) Archer	AM911261	KC779153	KM205104
JH0014	Staurastrum arctiscon (Ehr.) Lundell	EF371343	KC779154
SAG 679.1	Staurastrum punctulatum Bréb.	FN432117	FN432117	FN432117
UTEX 2508	Staurodesmus convergens (Ehrenb.) Lillieroth	EF371281	KC779155	KM205105
SAG 25.88	Teilingia granulata (Roy & Bissett) Bourr.	EF371350	KC779156	KM205106
JH0054	Xanthidium antilopaeum var. polymazum Nordst.	EF378638	KC779157	KM205107
SAG 698-2	Zygnema cylindricum Transeau	EF371357	KC779158	KM205108
JH0007	Zygnema sp.	EF371359	KC779159
JH0044	Zygnema sp.	JF965517	KC779160
ACOI 60	Zygnemopsis minuta Randhawa	EF371363	KC779161	KM205109
JH1396	Zygogonium ericetorum Kützing	KM205115	KM205114	KM205112
JH1397	Zygogonium ericetorum Kützing	KM205116		KM205113
UTCC 136	Zygogonium tunetanum Gauth.-Lièvre	JQ780057	KC779162	KM205110
